# Supplementary material for: Accumulation of Large Lineage-Specific Repeats Coincides with Sequence Acceleration and Structural Rearrangement in Plantago Plastomes
Source: Genome Biol Evol. 2024 Aug 27;16(8):evae177. doi: 10.1093/gbe/evae177 (PMC11354287; doi:10.1093/gbe/evae177)
Supplement: evae177_Supplementary_Data [file evae177_supplementary_data.zip]

Archive with 2 entries (2 files):
- Suppl. Figures.R2.pdf
- Suppl. Tables.R2.xlsx
