# Supplementary material for: Accumulation of Large Lineage-Specific Repeats Coincides with Sequence Acceleration and Structural Rearrangement in Plantago Plastomes
Source: Genome Biol Evol. 2024 Aug 27;16(8):evae177. doi: 10.1093/gbe/evae177 (PMC11354287; doi:10.1093/gbe/evae177)
Supplement: evae177_Supplementary_Data [file evae177_supplementary_data.zip › Suppl. Tables.R2.xlsx]

## Sheet: S1
Table S1. Information on Plantago accessions and plastome assembly in this study. Those used in further analyses are in black bold font. * indicates the species were sequenced for the first time.
Sampel ID	Species	Subgenus	Section	Acc. No.	Sampling location	Resource	Size of PE reads used for de novo assembly	Reads length (bp)	Assembly depth (×)	Confirmation
OUT1	Aragoa abietina	-	-	MW877561.1	Colombia	Mower et al. 2021	-	-	-	-
OUT2	Aragoa cleefii	-	-	MW877562.1	Colombia	Mower et al. 2021	-	-	-	-
OUT3	Littorella uniflora	-	-	MW877563.1	Czech	Mower et al. 2021	-	-	-	-
N01	Plantago afra	Psyllium	Psyllium	MW877575.1	Dijon, France	Mower et al. 2021	-	-	-	-
N02	Plantago alpina	Coronopus	Maritima	MW877565.1	Berlin, Germany	Mower et al. 2021	-	-	-	-
N03	Plantago amplexicaulis	Psyllium	Bauphula	MW877576.1	Dijon, France	Mower et al. 2021	-	-	-	-
P51	Plantago arachnoidea-1	Plantago	Lamprosantha	OR911464.1	Xinjiang, CN	newly sequenced	38613050038	150	15.8	Complicated
P54	Plantago arachnoidea-2	Plantago	Lamprosantha	-	Xinjiang, CN	newly sequenced	10491287548	150	183.5	-
SRR15135820	Plantago arachnoidea-3	Plantago	Lamprosantha	-	Mongolia	Hassemer et al. 2019	1457599752	125	56.6	-
SRR15135809	Plantago arborescens	Psyllium	Psyllium	OR911465.1	Madeira Island, Portugal	Hassemer et al. 2019	712014408	125	205.5	simple
N16	Plantago arenaria	Psyllium	Psyllium	MW877577.1	U.S.A.	Mower et al. 2021	-	-	-	-
ch512	Plantago aristata-1	Psyllium	Gnaphaloides	OR911466.1	Shandong, CN	newly sequenced	5949031748	150	120	simple
N04	Plantago aristata-2	Psyllium	Gnaphaloides	MW877578.1	Nebraska, U.S.A.	Mower et al. 2021	-	-	-	-
P06	Plantago asiatica-1	Plantago	Pacifica	OR911467.1	Sichuan, CN	newly sequenced	7420072932	150	825.7	Complicated
P19	Plantago asiatica-2	Plantago	Pacifica	OR911469.1	Hubei, CN	newly sequenced	7512005842	150	301.7	Complicated
ch508	Plantago asiatica-3	Plantago	Pacifica	-	Sichuan, CN	newly sequenced	22259560958	150	353.9	-
ch509	Plantago asiatica-4	Plantago	Pacifica	OR911468.1	Sichuan, CN	newly sequenced	5519601886	150	232	Complicated
ch510	Plantago asiatica-5	Plantago	Pacifica	-	Chongqing, CN	newly sequenced	22359717072	150	509.2	-
N05	Plantago asiatica-6	Plantago	Pacifica	NC_060521.1	Anhui, CN	Unpublished	-	-	-	-
N06	Plantago asiatica-7	Plantago	Pacifica	MZ779005.1	Henan, CN	Unpublished	-	-	-	-
N07	Plantago atrata	Psyllium	Montana	MW877580.1	Berlin, Germany	Mower et al. 2021	-	-	-	-
N08	Plantago australis	Plantago	Virginica	MW877569.1	London, U.K.	Mower et al. 2021	-	-	-	-
N09	Plantago brasiliensis	Psyllium	Gnaphaloides	MW877579.1	Berlin, Germany	Mower et al. 2021	-	-	-	-
P28	Plantago camtschatica*	Plantago	Pacifica	OR911470.1	Shandong, CN	newly sequenced	5953119486	150	271.6	Complicated
P33	Plantago cavaleriei*	Plantago	Pacifica	OR911471.1	Yunnan, CN	newly sequenced	66211124824	150	177.8	Complicated
SRR15135832	Plantago cornutii	Plantago	Plantago	OR911472.1	Unknown	Hassemer et al. 2019	2635585092	125	238	Complicated
N10	Plantago coronopus	Coronopus	Coronopus	MW877566.1	U.S.A.	Mower et al. 2021	-	-	-	-
N11	Plantago crassifolia	Coronopus	Coronopus	MW877567.1	València, Spain	Mower et al. 2021	-	-	-	-
SRR15135829	Plantago daltonii	Plantago	Mesembrynia	OR911473.1	Tasmania, Australia	Hassemer et al. 2019	993035232	125	66.5	Complicated
ch513	Plantago depressa-1	Plantago	Pacifica	-	Shandong, CN	newly sequenced	12234257784	150	132	-
P07	Plantago depressa-2	Plantago	Pacifica	OR911474.1	Inner Mongolia, CN	newly sequenced	7865637770	150	641.9	Complicated
P11	Plantago depressa-3	Plantago	Pacifica	-	Inner Mongolia, CN	newly sequenced	4932433234	150	498.1	-
N12	Plantago depressa-4	Plantago	Pacifica	MW877570.1	U.S.A.	Mower et al. 2021	-	-	-	-
N13	Plantago depressa-5	Plantago	Pacifica	MK144833.1	South Korea	Kwon et al. 2018	-	-	-	-
N14	Plantago elongata	Plantago	Micropsyllium	MW877571.1	U.S.A.	Mower et al. 2021	-	-	-	-
P45	Plantago erecta*	Psyllium	Gnaphaloides	OR911475.1	U.S.A.	newly sequenced	19396587352	150	169	simple
P18	Plantago fengdouensis-1	Plantago	Pacifica	OR911476.1	Hubei, CN	newly sequenced	8652076714	150	231	Complicated
N15	Plantago fengdouensis-2	Plantago	Pacifica	NC_047190.1	Chongqing, CN	Wang et al. 2020	-	-	-	-
P30	Plantago hakusanensis-1	Plantago	Pacifica	OR911477.1	Japan	newly sequenced	26626475952	150	136.4	Complicated
P31	Plantago hakusanensis-2	Plantago	Pacifica	-	Japan	newly sequenced	65830733708	150	109.8	-
P32	Plantago himalaica*	Plantago	Plantago	OR911478.1	Tibet, CN	newly sequenced	17270248680	150	107	Complicated
P35	Plantago komarovii-1*	Plantago	Pacifica	OR911479.1	Xinjiang, CN	newly sequenced	26498907692	150	257.3	Complicated
P36	Plantago komarovii-2*	Plantago	Pacifica	-	Xinjiang, CN	newly sequenced	23421974320	150	201.1	-
P55	Plantago lagocephala*	Psyllium	Albicans	OR911480.1	Xinjiang, CN	newly sequenced	21754267192	150	107.2	simple
N17	Plantago lagopus-1	Psyllium	Lanceifolia	MW877581.1	Unknown	Mower et al. 2021	-	-	-	-
N18	Plantago lagopus-2	Psyllium	Lanceifolia	ON641301.1	Odemira, Portugal	Unpublished	-	-	-	-
N19	Plantago lagopus-3	Psyllium	Lanceifolia	NC_041420.1	Jilin, CN	Sun et al. 2019	-	-	-	-
ch511	Plantago lanceolata-1	Psyllium	Lanceifolia	OR911481.1	Yunan, CN	newly sequenced	5617465702	150	158.2	simple
P01	Plantago lanceolata-2	Psyllium	Lanceifolia	-	U.S.A.	newly sequenced	6772206930	150	248.3	-
P02	Plantago lanceolata-3	Psyllium	Lanceifolia	-	Beijing, CN	newly sequenced	8415260340	150	453.6	-
N20	Plantago lanceolata-4	Psyllium	Lanceifolia	MW877582.1	U.K.	Mower et al. 2021	-	-	-	-
SRR15135805	Plantago lanigera-1	Plantago	Mesembrynia	OR911482.1	New Zealand	Hassemer et al. 2019	11099928420	125	135	Complicated
SRR15135806	Plantago lanigera-2	Plantago	Mesembrynia	-	Sewell Peak, New Zealand	Hassemer et al. 2019	846540576	125	21.9	-
N21	Plantago macrorhiza	Coronopus	Coronopus	MW877568.1	Groningen, Netherlands	Mower et al. 2021	-	-	-	-
P21	Plantago major*	Plantago	Plantago	OR911483.1	Beijing, CN	newly sequenced	4864643166	150	229.3	Complicated
P12	Plantago maritima-1	Coronopus	Maritima	OR911484.1	Inner Mongolia, CN	newly sequenced	7013651776	150	182.9	simple
N22	Plantago maritima-2	Coronopus	Maritima	NC_028519.1	Unknown	Zhu et al. 2016	-	-	-	-
ERR5554984	Plantago maritima-3	Coronopus	Maritima	-	Norway	Unpublished	903222821	125	15.5	-
ERR5555380	Plantago maritima-4	Coronopus	Maritima	-	Norway	Unpublished	1156577543	125	38.8	-
P15	Plantago media-1	Plantago	Lamprosantha	OR911485.1	Yunnan, CN	newly sequenced	5480353634	150	205.1	Complicated
N23	Plantago media-2	Plantago	Lamprosantha	NC_028520.1	Unknown	Zhu et al. 2015	-	-	-	-
P03	Plantago minuta-1	Psyllium	Albicans	OR911486.1	Gansu, CN	newly sequenced	8213785868	150	561.9	simple
P25	Plantago minuta-2	Psyllium	Albicans	-	Gansu, CN	newly sequenced	10520762542	150	796.2	-
SRR15135799	Plantago muelleri	Plantago	Mesembrynia	OR911487.1	Southeastern Australia	Hassemer et al. 2019	872266500	125	131.7	Complicated
SRR15135797	Plantago myosuros	Plantago	Virginica	OR911488.1	Montevideo, Uruguay	Hassemer et al. 2019	1714021092	125	50.5	Complicated
N24	Plantago nubicola	Bougueria	Bougueria	MW877564.1	Bolivia	Mower et al. 2021	-	-	-	-
P40	Plantago ovata-1	Psyllium	Albicans	OR911489.1	U.S.A.	newly sequenced	5099734066	150	189.1	simple
N25	Plantago ovata-2	Psyllium	Albicans	MW877583.1	Unknown	Mower et al. 2021	-	-	-	-
N26	Plantago ovata-3	Psyllium	Albicans	NC_041421.1	Jilin, CN	Li et al. 2019	-	-	-	-
SRR15135791	Plantago pachyphylla	Plantago	Pacifica	OR911490.1	Oahu Island, U.S.A.	Hassemer et al. 2019	1635511500	125	55.1	Complicated
SRR15135779	Plantago rapensis	Plantago	Pacifica	OR911491.1	Rapa Iti Island, France	Hassemer et al. 2019	630574056	125	63.8	Complicated
SRR15135775	Plantago rigida-1	Plantago	Carpophorae	OR911492.1	Peru	Hassemer et al. 2019	695680272	125	37.8	-
N27	Plantago rigida-2	Plantago	Carpophorae	MW877572.1	Ecuador	Mower et al. 2021	-	-	-	-
N28	Plantago rugelii	Plantago	Pacifica	MW877573.1	Nebraska, U.S.A.	Mower et al. 2021	-	-	-	-
SRR15135773	Plantago rupicola	Plantago	Pacifica	OR911493.1	Rapa Iti Island, France	Hassemer et al. 2019	475180776	125	74.1	Complicated
N29	Plantago sericea	Psyllium	Gnaphaloides	MW877584.1	London, U.K.	Mower et al. 2021	-	-	-	-
N30	Plantago tenuiflora	Plantago	Micropsyllium	MW877574.1	Slovakia	Mower et al. 2021	-	-	-	-
P20	Plantago virginica*	Plantago	Virginica	OR911494.1	Anhui, CN	newly sequenced	3838729012	150	369.7	Complicated
References
Hassemer G, Bruun Lund S, Shipunov AB, Briggs BG, Meudt HM, Rønsted N. 2019. The application of high-throughput sequencing for taxonomy: The case of Plantago subg. Plantago (Plantaginaceae). Molecular Phylogenetics and Evolution 138: 156–173.
Kwon W, Kim Y, Park CH, Park J. 2018. The complete chloroplast genome sequence of traditional medical herb, Plantago depressa Willd. (Plantaginaceae). Mitochondrial DNA Part B 4: 437–438.
Li S, Sun H, Wang K. 2019. The complete chloroplast genome sequence of Plantago ovata. Mitochondrial DNA Part B 4: 346–347.
Mower JP, Guo W, Partha R, Fan W, Levsen N, Wolff K, Nugent JM, Pabón Mora N, González F. 2021. Plastomes from tribe Plantagineae (Plantaginaceae) reveal infrageneric structural synapormorphies and localized hypermutation for Plantago and functional loss of ndh genes from Littorella. Molecular Phylogenetics and Evolution 162: 107217.
Sun H, Shaokun Li S, Wang K. 2019. The complete chloroplast genome sequence of Plantago lagopus L. Mitochondrial DNA Part B 4: 382–383.
Wang Q, Mao LH, Ding B, Li MT, Fu ZX, Deng HP. 2020. The complete chloroplast genome of Plantago fengdouensis (Plantaginaceae): An endemic and endangered species from China. Mitochondrial DNA Part B 5: 51–52.
Zhu A, Guo W, Gupta S, Fan W, Mower JP. 2016. Evolutionary dynamics of the plastid inverted repeat: The effects of expansion, contraction, and loss on substitution rates. New Phytologist 209: 1747–1756.

## Sheet: S2
Table S2. Plastomic features of 47 Plantago accessions.
Sampel ID	Species	Subgenus	Section	Size (bp)				GC content (%)				Repeat count					Repeat length (bp)
				Total	LSC	IR	SSC	Total	LSC	IR	SSC	all	30–100	101–200	201–500	501–1000	all	30–100	101–200	201–500	501–1000
N24	P. nubicola	Bougueria	Bougueria	151611	83657	24955	18044	38.2	36.32	43.38	32.56	35	32	2	1	0	2525	1992	286	247	0
N10	P. coronopus	Coronopus	Coronopus	159416	81208	34802	8604	38.86	37.32	41.42	32.61	35	18	5	9	3	6680	1030	742	3006	1902
N11	P. crassifolia	Coronopus	Coronopus	157548	81863	33504	8677	38.73	37.17	41.39	32.79	31	21	2	8	0	4176	1260	302	2614	0
N21	P. macrorhiza	Coronopus	Coronopus	159456	81156	34844	8612	38.84	37.31	41.37	32.73	35	18	5	9	3	6691	1030	742	3011	1908
N02	P. alpina	Coronopus	Maritima	158089	82338	33543	8665	38.67	37.02	41.44	32.84	34	18	10	6	0	4358	871	1483	2004	0
P12	P. maritima	Coronopus	Maritima	158194	82258	33631	8674	38.64	37.02	41.36	32.81	38	21	12	5	0	4450	1104	1799	1547	0
SRR15135775	P. rigida	Plantago	Carpophorae	164143	82366	38593	4591	37.94	36.61	39.84	30.02	37	24	5	6	2	4939	1340	864	1587	1148
P51	P. arachnoidea	Plantago	Lamprosantha	164019	82540	38442	4595	37.96	36.58	39.9	30.14	35	25	2	8	0	4556	1531	348	2677	0
P15	P. media	Plantago	Lamprosantha	164003	82832	38301	4569	38.03	36.64	39.97	30.82	32	20	5	7	0	4484	1142	912	2430	0
SRR15135829	P. daltonii	Plantago	Mesembrynia	165047	82947	38739	4622	38.04	36.75	39.87	30.68	35	23	3	7	2	5046	1313	401	1985	1347
SRR15135805	P. lanigera	Plantago	Mesembrynia	165021	83046	38648	4679	38.03	36.69	39.92	30.33	34	21	4	7	2	5013	1165	505	2015	1328
SRR15135799	P. muelleri	Plantago	Mesembrynia	165025	83155	38623	4624	37.98	36.62	39.91	30.38	37	24	4	7	2	5201	1354	498	2022	1327
N14	P. elongata	Plantago	Micropsyllium	164083	83224	38086	4687	37.93	36.59	39.86	30.23	37	26	3	6	2	5061	1543	544	1636	1338
N30	P. tenuiflora	Plantago	Micropsyllium	163739	82944	38099	4597	37.99	36.68	39.88	30.5	38	26	3	7	2	5305	1503	539	1931	1332
P06	P. asiatica-1	Plantago	Pacifica	165005	83007	38646	4706	37.98	36.62	39.9	30.37	33	21	2	8	2	4900	1143	212	2217	1328
P19	P. asiatica-2	Plantago	Pacifica	164997	82957	38659	4722	37.98	36.63	39.89	30.24	32	20	2	8	2	4842	1111	212	2191	1328
ch509	P. asiatica-4	Plantago	Pacifica	164984	82950	38656	4722	37.98	36.63	39.91	30.2	32	20	2	8	2	4986	1118	360	2180	1328
P28	P. camtschatica	Plantago	Pacifica	164915	82940	38666	4643	37.98	36.64	39.87	30.22	34	22	2	8	2	4966	1199	212	2225	1330
P33	P. cavaleriei	Plantago	Pacifica	164994	82977	38651	4715	37.98	36.63	39.9	30.27	32	20	3	7	2	4968	1124	537	1979	1328
P07	P. depressa	Plantago	Pacifica	164899	82935	38659	4646	37.98	36.65	39.87	30.24	34	22	2	8	2	4917	1199	212	2180	1326
P18	P. fengdouensis	Plantago	Pacifica	164963	82967	38640	4716	37.97	36.61	39.9	30.24	32	20	2	8	2	4992	1118	366	2180	1328
P30	P. hakusanensis	Plantago	Pacifica	164956	82961	38645	4705	37.98	36.63	39.9	30.37	33	21	2	8	2	4849	1143	212	2166	1328
P35	P. komarovii	Plantago	Pacifica	165062	83052	38661	4688	38.04	36.72	39.91	30.67	32	20	3	7	2	5037	1098	543	2044	1352
SRR15135791	P. pachyphylla	Plantago	Pacifica	164783	82789	38650	4694	38.03	36.7	39.92	30.23	34	22	4	6	2	4839	1205	560	1746	1328
SRR15135779	P. rapensis	Plantago	Pacifica	164798	82841	38618	4721	38.02	36.68	39.91	30.54	34	22	3	7	2	4742	1205	389	1820	1328
N28	P. rugelii	Plantago	Pacifica	164903	82955	38636	4676	38.03	36.7	39.92	30.54	36	26	1	7	2	4909	1484	177	1920	1328
SRR15135773	P. rupicola	Plantago	Pacifica	164781	82824	38630	4697	38.03	36.68	39.92	30.53	35	23	3	7	2	4777	1250	389	1810	1328
SRR15135832	P. cornutii	Plantago	Plantago	164975	83001	38651	4672	38.02	36.71	39.89	30.5	34	22	3	7	2	4965	1244	392	2001	1328
P32	P. himalaica	Plantago	Plantago	164310	82772	38431	4676	38	36.7	39.86	30.26	36	24	3	9	0	4550	1349	395	2806	0
P21	P. major	Plantago	Plantago	165082	83004	38724	4630	38.05	36.75	39.88	30.78	33	20	4	7	2	5191	1178	686	1999	1328
N08	P. australis	Plantago	Virginica	164785	82861	38631	4662	38.08	36.76	39.93	30.85	32	20	2	8	2	4963	1104	369	2163	1327
SRR15135797	P. myosuros	Plantago	Virginica	164780	82989	38607	4577	38.1	36.77	39.94	30.92	32	20	3	7	2	4979	1115	546	1991	1327
P20	P. virginica	Plantago	Virginica	164862	82844	38703	4612	38.07	36.76	39.92	30.7	34	21	4	7	2	5204	1182	702	1994	1326
P55	P. lagocephala	Psyllium	Albicans	149672	82642	24371	18288	38.39	36.53	43.73	32.56	32	25	6	1	0	2571	1430	792	349	0
P03	P. minuta	Psyllium	Albicans	149658	82641	24370	18277	38.38	36.52	43.73	32.55	33	26	6	1	0	2658	1519	790	349	0
P40	P. ovata	Psyllium	Albicans	149698	82570	24391	18346	38.32	36.45	43.63	32.63	30	23	6	1	0	2527	1397	857	273	0
N03	P. amplexicaulis	Psyllium	Bauphula	149647	82545	24378	18346	38.42	36.59	43.65	32.77	30	22	6	2	0	2650	1339	741	570	0
ch512	P. aristata	Psyllium	Gnaphaloides	149887	82427	24582	18296	38.43	36.67	43.6	32.46	33	27	4	2	0	2725	1570	649	506	0
N09	P. brasiliensis	Psyllium	Gnaphaloides	149817	82365	24559	18334	38.4	36.62	43.6	32.46	34	28	4	2	0	2709	1593	576	540	0
P45	P. erecta	Psyllium	Gnaphaloides	149381	82275	24214	18678	38.4	36.59	43.73	32.52	36	30	6	0	0	2603	1688	915	0	0
N29	P. sericea	Psyllium	Gnaphaloides	149710	82244	24561	18344	38.43	36.66	43.62	32.5	33	27	4	2	0	2651	1553	572	526	0
N17	P. lagopus	Psyllium	Lanceifolia	150088	82574	24542	18430	38.34	36.55	43.57	32.44	34	27	5	2	0	2995	1619	686	690	0
ch511	P. lanceolata	Psyllium	Lanceifolia	149756	82361	24472	18451	38.33	36.52	43.55	32.51	31	24	5	2	0	2778	1486	664	628	0
N07	P. atrata	Psyllium	Montana	149610	82663	24536	17875	38.31	36.48	43.56	32.32	33	25	6	2	0	2693	1404	691	598	0
N01	P. afra	Psyllium	Psyllium	149501	82815	24320	18046	38.1	36.18	43.59	32.14	26	20	5	1	0	2253	1256	698	299	0
SRR15135809	P. arborescens	Psyllium	Psyllium	149298	82474	24328	18168	38.22	36.37	43.59	32.23	26	22	3	1	0	2263	1456	463	344	0
N16	P. arenaria	Psyllium	Psyllium	149345	82742	24279	18045	38.11	36.17	43.63	32.14	26	21	4	1	0	2140	1321	592	227	0

## Sheet: S3
Table S3. Blomberg’s K measurement for PGLS fit.
Trait	K value	P-value
Total_size	19.2852	0.001
LSC_size	0.815937	0.001
IR_size	21.4802	0.001
SSC_size	21.8951	0.001
Total_GC	2.66179	0.001
LSC_GC	0.906351	0.001
IR_GC	23.0938	0.001
SSC_GC	3.95559	0.001
repeat_number_all	0.261323	0.001
repeat_number_100	0.352015	0.001
repeat_number_200	0.371479	0.001
repeat_number_500	1.66614	0.001
repeat_number_1000	0.624563	0.001
repeat_length_all	2.18354	0.001
repeat_length_100	0.379407	0.001
repeat_length_200	0.273911	0.001
repeat_length_500	1.30137	0.001
repeat_length_1000	0.635847	0.001
K < 1 indicates that closely related species are less similar to each other than expected by Brownian motion; while K > 1 means that closely related species are more similar to each other than expected.

## Sheet: S4
Table S4. RNA editing sites prediction of intron-loss genes in Clade A (left), Clade B (middle), and Clade C (right).
Intron-loss gene	RNA-seq mapping	CURE-chloroplast	PREPACT
clpP (loss in Clade A & Clade B)	0/0/0	0/0/0	6/4/5
rpl2 (loss in Clade B)	0/0/0	0/0/0	1/1/1
rpl16 (loss in P. Coronopus & P. macrorhiza)	0/0/0	0/0/0	0/0/0

## Sheet: S5
Table S5. Genes and IGS excluded from evaluating substitutions rate.
Gene	Alignment length (bp)
Gene
petG	111
petL	93
petN	87
psaI	108
psaJ	132
psbF	117
psbI	108
psbJ	120
psbL	114
psbM	102
psbN	129
psbT	99
rpl36	111
rps12_e1	114
IGS
psbI-trnS-GCU	121
trnR-UCU-atpA	103
atpA-atpF	61
rpoC1-rpoB	5
trnD-GUC-trnY-GUA	107
trnY-GUA-trnE-UUC	59
rps14-psaB	117
psaB-psaA	25
ndhK-ndhC	48
psbJ-psbL	133
psbL-psbF	23
psbF-psbE	14
petG-trnW-CCA	113
rps12-2-clpP	149
psbT-psbN	74
psbN-psbH	92
psbH-petB	119
rpoA-rps11	78
rps11-rpl36	101
rpl36-infA	107
rpl14-rpl16	137
rpl16-rps3	110
rps3-rpl22	34
rpl22-rps19	68
rps19-rpl2	73
rpl2-rpl23	18
rps7-rps12_e2	53
trnI-GAU-trnA-UGC	64
rrn23-rrn4.5	98
trnL-UAG-ccsA	93
ndhD-psaC	103
ndhI-ndhA	82
ndhH-rps15	102
rrn4.5-rrn23	98
trnA-UGC-trnI-GAU	64
rpl23-rpl2	18
trnN-GUU-ndhF	1700
trnN-GUU-ndhF was excluded because of the absence in the other two clades caused by ycf1 pseudogenization at IRB-SSC junction in Clade A.

## Sheet: S6
Table S6. IGS consistently located in IR or SC regions, or not consistently anywhere that are either in the SC or IR due to IR expansions in Plantago plastomes. IGS shorter than 150 bp are excluded.
Group	IGS
Consensus SC (CSC)	accD-psaI, atpB-rbcL, atpF-atpH, atpH-atpI, atpI-rps2, cemA-petA, clpP-psbB, infA-rps8, ndhC-trnV-UAC, ndhF-rpl32, ndhJ-ndhK, petA-psbJ, petB-petD, petD-rpoA, petL-petG, petN-psbM, psaA-ycf3, psaI-ycf4, psaJ-rpl33, psbA-trnK-UUU, psbB-psbT, psbC-trnS-UGA, psbE-petL, psbK-psbI, psbM-trnD-GUC, psbZ-trnG-GCC, rbcL-accD, rpl20-rps12_e1, rpl32-trnL-UAG, rpl33-rps18, rpoB-trnC-GCA, rpoC2-rpoC1, rps16-t…
Consensus IR (CIR)	ndhB-rps7, rpl23-trnI-CAU, rps12_e2-trnV-GAC, rrn16-trnI-GAU, rrn4.5-rrn5, rrn5-trnR-ACG, trnA-UGC-rrn23, trnI-CAU-ycf2, trnL-CAA-ndhB, trnR-ACG-trnN-GUU, trnV-GAC-rrn16, ycf2-trnL-CAA
Variable SC-or-IR (VSR)	ccsA-ndhD, ndhE-ndhG, ndhG-ndhI, psaC-ndhE, rps15-ycf1
Only 61-bp of ndhG-ndhI located within IR in Clade B so it was still treated as SC in Clade B for convenience.

## Sheet: S7
Table S7. Plastid genes contained in different functional groups. Excluded genes shorter than 150 bp are colored in grey.
Functional group	Genes
ATPase	atpA, atpB, atpE, atpF, atpH, atpI
Cytochrome b/f complex	petA, petB, petD, petG, petL, petN
NADH dehydrogenase	ndhA, ndhB, ndhC, ndhD, ndhE, ndhF, ndhG, ndhH, ndhI, ndhJ, ndhK
Other	accD, ccsA, cemA, clpP, infA, matK, rbcL, ycf1, ycf2, ycf3, ycf4
Photosystem	psaA, psaB, psaC, psaI, psaJ, psbA, psbB, psbC, psbD, psbE, psbF, psbH, psbI, psbJ, psbK, psbL, psbM, psbN, psbT, psbZ
Ribosomal proteins	rpl14, rpl16, rpl2, rpl20, rpl22, rpl23, rpl32, rpl33, rpl36, rps11, rps12_e1, rps12_e23, rps14, rps15, rps16, rps18, rps19, rps2, rps3, rps4, rps7, rps8
RNA polymerase	rpoA, rpoB, rpoC1, rpoC2

## Sheet: S8
Table S8. Evaluation of mean dS for the genes among three clades. VSR genes located in IRs are boxed. Blue and red indicate the decrease and increase, respectively.
Gene	Clade A	Clade B	Clade C
accD	0.0915823	0.212918	0.0868965
atpA	0.22424	0.205257	0.195397
atpB	0.0565011	0.0452222	0.0369575
atpE	0.064344	0.0381706	0.03477
atpF	0.0837843	0.0726482	0.0654399
atpH	0.0309537	0.0676092	0.0228906
atpI	0.0475577	0.0538664	0.0335044
ccsA	0.0847603	0.0859908	0.0916605
cemA	0.0513085	0.0460718	0.0379978
clpP	0.126715	0.696622	0.246618
infA	0.0418236	0.0989336	0.0507056
matK	0.238708	0.233311	0.211368
ndhA	0.194305	0.15476	0.159321
ndhB	0.0123467	0.0303824	0.0624416
ndhC	0.0409929	0.0271276	0.00514993
ndhD	0.0784034	0.0924938	0.0418285
ndhE	0.129642	0.21699	0.114515
ndhF	0.302887	0.270997	0.288298
ndhG	0.137631	0.205958	0.116575
ndhH	0.169156	0.119472	0.117583
ndhI	0.211524	0.155464	0.155854
ndhJ	0.113351	0.139367	0.108698
ndhK	0.0954077	0.113777	0.0544991
petA	0.182026	0.166257	0.169134
petB	0.191201	0.201186	0.17775
petD	0.0892229	0.115331	0.0723307
psaA	0.0498955	0.0428544	0.031702
psaB	0.173116	0.171624	0.155596
psaC	0.155788	0.217444	0.119775
psbA	0.105071	0.109846	0.0989286
psbB	0.0791157	0.0685974	0.0707392
psbC	0.0453084	0.0468304	0.0372553
psbD	0.173654	0.129493	0.126339
psbE	0.0988008	0.0639532	0.0558873
psbH	0.0383299	0.0641614	0.0506009
psbK	0.159781	0.17469	0.12977
psbZ	0.0401972	0.019246	0.020697
rbcL	0.0840952	0.0689024	0.0510726
rpl14	0.170717	0.186817	0.146516
rpl16	0.222402	0.191121	0.203214
rpl2	0.0213827	0.0314694	0.0165592
rpl20	0.13827	0.139473	0.199421
rpl22	0.135368	0.138828	0.0857894
rpl23	0.0010548	3.42e-05	0.000615556
rpl32	0.28747	0.302651	0.415209
rpl33	0.223113	0.209527	0.213934
rpoA	0.194231	0.167997	0.154659
rpoB	0.0493555	0.0408826	0.0343254
rpoC1	0.123984	0.121902	0.105668
rpoC2	0.170495	0.165006	0.159484
rps11	0.235433	0.236221	0.22257
rps12_e23	0.0210291	0.0220684	0.018512
rps14	0.12867	0.127075	0.0962298
rps15	0.109908	0.0666382	0.0593436
rps16	0.0504931	0.0591624	0.0805666
rps18	0.120725	0.0996822	0.103035
rps19	0.174658	0.224008	0.275149
rps2	0.165202	0.140773	0.151798
rps3	0.287661	0.269647	0.187561
rps4	0.0541565	0.0748708	0.0286798
rps7	0.0120483	0.0240148	8.04444e-05
rps8	0.0845513	0.0828632	0.0894513
ycf1	0.213408	0.501441	0.285786
ycf2	0.0517397	0.144595	0.0848023
ycf3	0.0354443	0.0164256	0.0230988
ycf4	0.0879617	0.066153	0.0402641

## Sheet: S9
Table S9. Evaluation of mean d for the IGS among three clades. VSR IGS located in IRs are boxed. Blue and red indicate the decrease and increase, respectively.
IGS	Clade A	Clade B	Clade C
accD-psaI	0.146522	0.146598	0.208999
atpB-rbcL	0.099511	0.0760132	0.0505521
atpF-atpH	0.0562191	0.0606156	0.0353665
atpH-atpI	0.109133	0.105109	0.0818587
atpI-rps2	0.133268	0.102985	0.0873181
ccsA-ndhD	0.146161	0.146158	0.117612
cemA-petA	0.0467655	0.0578512	0.048015
clpP-psbB	0.0777943	0.14417	0.0925764
infA-rps8	0.181409	0.212578	0.190261
ndhB-rps7	0.0093724	0.0061956	0.00352178
ndhC-trnV-UAC	0.0797609	0.0688298	0.0676293
ndhE-ndhG	0.0983637	0.150021	0.104122
ndhF-rpl32	0.104533	0.124033	0.108792
ndhG-ndhI	0.0974941	0.0836684	0.048649
ndhJ-ndhK	0.0700865	0.110106	0.051747
petA-psbJ	0.0648158	0.0426584	0.0448536
petB-petD	0.0306938	0.0257886	0.0384381
petD-rpoA	0.0567499	0.066096	0.0459627
petL-petG	0.0927821	0.0749712	0.0577345
petN-psbM	0.0838784	0.086459	0.0739064
psaA-ycf3	0.0307003	0.030391	0.0261406
psaC-ndhE	0.0751057	0.128657	0.0578023
psaI-ycf4	0.135699	0.0935498	0.142044
psaJ-rpl33	0.12396	0.110429	0.0977527
psbA-trnK-UUU	0.0550977	0.037622	0.0364724
psbB-psbT	0.113307	0.122952	0.14002
psbC-trnS-UGA	0.0708895	0.112075	0.0846491
psbE-petL	0.0644011	0.063247	0.0521658
psbK-psbI	0.0579979	0.0835106	0.0349446
psbM-trnD-GUC	0.0625367	0.0458746	0.0370366
psbZ-trnG-GCC	0.126283	0.145664	0.127299
rbcL-accD	0.267951	0.132192	0.116726
rpl20-rps12_e1	0.0690282	0.0923476	0.0626146
rpl23-trnI-CAU	0.0256662	0.0679508	0.0347809
rpl32-trnL-UAG	0.128372	0.133511	0.151932
rpl33-rps18	0.108591	0.113459	0.092298
rpoB-trnC-GCA	0.0560673	0.0551586	0.0415417
rpoC2-rpoC1	0.0381205	0.055085	0.0638164
rps12_e2-trnV-GAC	0.0116783	0.0198708	0.0140225
rps15-ycf1	0.173161	0.334521	0.157033
rps16-trnQ-UUG	0.123512	0.231965	0.119824
rps18-rpl20	0.0332692	0.0366302	0.0270939
rps2-rpoC2	0.0351477	0.0333714	0.0120471
rps4-trnT-UGU	0.0594968	0.0529684	0.0525423
rps8-rpl14	0.0772739	0.105255	0.0673866
rrn16-trnI-GAU	0.0244499	0.0334248	0.0290209
rrn4.5-rrn5	0.0140842	0.0144762	0.0048173
rrn5-trnR-ACG	0.0256292	0.0331398	0.0270881
trnA-UGC-rrn23	0.0282986	0.0033046	0.00390704
trnC-GCA-petN	0.0759901	0.0697626	0.0859769
trnE-UUC-trnT-GGU	0.355808	0.0998478	0.058538
trnF-GAA-ndhJ	0.139187	0.116921	0.11854
trnfM-CAU-rps14	0.0646381	0.0134534	0.0287449
trnG-GCC-trnfM-CAU	0.0959709	0.12352	0.0760646
trnG-UCC-trnR-UCU	0.0465361	0.0815102	0.0489963
trnH-GUG-psbA	0.0766265	0.121724	0.0767981
trnI-CAU-ycf2	0.00133613	0.0268534	0.0216489
trnK-UUU-rps16	0.0718373	0.094696	0.0810067
trnL-CAA-ndhB	0.0035778	1.28178	0.262337
trnL-UAA-trnF-GAA	0.0315622	0.0351966	0.0243771
trnM-CAU-atpE	0.1473	0.190283	0.109728
trnP-UGG-psaJ	0.125182	0.101699	0.108919
trnQ-UUG-psbK	0.0692427	0.0514852	0.0544641
trnR-ACG-trnN-GUU	0.0658644	0.0566466	0.0762851
trnS-GCU-trnG-UCC	0.15531	0.126284	0.124865
trnS-GGA-rps4	0.158559	0.0913866	0.10248
trnS-UGA-psbZ	0.0493296	0.035849	0.0120252
trnT-GGU-psbD	0.0626435	0.0583664	0.0528647
trnT-UGU-trnL-UAA	0.0745698	0.0667238	0.0594475
trnV-GAC-rrn16	0.0297837	0.0144512	0.0259217
trnV-UAC-trnM-CAU	0.114752	0.0861026	0.0866833
trnW-CCA-trnP-UGG	0.0931525	0.0664904	0.0591418
ycf1-trnN-GUU	0.0763434	0.105697	0.367906
ycf2-trnL-CAA	0.0359395	0.0593444	0.069617
ycf3-trnS-GGA	0.100301	0.0599912	0.0652285
ycf4-cemA	0.1343	0.109255	0.0953759

## Sheet: S10
Table S10. Comparisons among the mean dS for CIR and VSR genes to CSC genes.
Dataset	Clade A	Clade B	Clade C
Consensus SC	0.174522	0.175227	0.158133
Consensus IR	0.0395531	0.100732	0.0695973
consensus IR / consensus SC	0.226637	0.574866	0.440117
ndhD + psaC + ndhE + ndhG	0.162054	0.195935	0.129724
ndhD + psaC + ndhE + ndhG / SC	0.928557	1.11818	0.820346
ndhI + ndhA + ndhH + rps15 + ycf1	0.112404	0.234023	0.126467
ndhI + ndhA + ndhH + rps15 + ycf1 / SC	0.644065	1.33554	0.799747
ndhD	0.0784034	0.0924938	0.0418285
ndhD / SC	0.449246	0.527851	0.264514
psaC	0.155788	0.217444	0.119775
psaC / SC	0.892652	1.24093	0.757428
ndhE	0.129642	0.21699	0.114515
ndhE / SC	0.74284	1.23833	0.724165
ndhG	0.137631	0.205958	0.116575
ndhG / SC	0.788613	1.17538	0.737197
ndhI	0.211524	0.155464	0.155854
ndhI / SC	1.21202	0.887215	0.985582
ndhA	0.194305	0.15476	0.159321
ndhA / SC	1.11335	0.883194	1.00751
ndhH	0.169156	0.119472	0.117583
ndhH / SC	0.969253	0.681812	0.743567
rps15	0.109908	0.0666382	0.0593436
rps15 / SC	0.629767	0.380296	0.375275
ycf1	0.213408	0.501441	0.285786
ycf1 / SC	1.22281	2.86166	1.80725
